# Supplementary material for: T cell receptor signaling strength establishes the chemotactic properties of effector CD8+ T cells that control tissue-residency
Source: Nat Commun. 2023 Jul 4;14:3928. doi: 10.1038/s41467-023-39592-1 (PMC10319879; doi:10.1038/s41467-023-39592-1)
Supplement: Supplementary file 4 — Source Data [file 41467_2023_39592_MOESM4_ESM.xlsx]

## Sheet: Figure 1
	Figure 1b
	Days	Infected Ear			Spleen			dLN			ndLN
	4	26.5	31.1	22.8	0	0.38	0.66	7.63	3.54	2.02
	7	29.5	26.8	34.4	0.73	0.52	0.51	0.21	0.52	0.73	0	0.54	0
	10	4.98	4.66	8.37	0.13	0.42	0.31	0.28	0.45	0.39	0	0	0.47
	15	2.92	1.97	1.16	0	0	0	0.29	0	0.17	0.58	0	1.72
	40	0.95	0.63	1.54	0	0	0	0.1	0.2	0	0	0	0
	Figure 1c
	Days	YFP+			Total P14s
	4	139	21	111	547	386	1130
	7	2074	1816	2497	8420	9659	12045
	10	1819	1192	988	36508	25574	11801
	15	464	281	643	13057	7178	13583
	40	29	26	73	3057	4147	4745
	Figure 1e			Figure 1g			Figure 1m				Figure 1p
	i.v.-	i.v.+		Dermis	Epidermis		Skin (-Ag)	Skin (+Ag)	Spleen		Skin (+Ag)	Skin (-Ag)
	0.3	33.7		8.52	14.4		27.4	21	58.8		3427	377
	0.5	33.1		14.3	19.6		25.5	14.7	55.7		7073	337
	0.8	24		14.9	22.2		17.9	13.4	49.9		5483	1699
				9.76	20.5						7199	730
											3325	1636
	Figure 1j			Figure 1k			Figure 1o
	(-Ag)	(+Ag)		(-Ag)	(+Ag)		KLRG1+	KLRG1-			Figure 1r
	41424	26129		4.08	21.7		17	79			Skin (+Ag)	Skin (-Ag)
	33824	33348		3.71	17.4		16.9	83.1			1687	100
	46836	49108		2.47	18.4		8.3	91.7			3046	68
	23819	36958		3.37	17.7						2315	219
	29879	30129		2.68	25.2						3688	189
	44497	40798		1.96	17.6						1520	214
	28870	30040		3.68	22.4
	21626	23432		1.4	25.3
	10395	13873		4.91	18.9
	26988	16989		4.82	32.4
	8752	6686		1.75	24.6
	7074	6525		2.51	22.7

## Sheet: Figure 2
	Figure 2b					Figure 2d
	V4	T4	Q4	N4		(-)	V4	T4	Q4
	16834.9	145.648	5.19964	0.705698		4.49	3.16	4.29	4.54
	49506.5	318.977	7.33289	0.892328		0.39	3.54	3.58	0.6
	74629.9	452.221	8.28623	1.13952		1.06	4.37	5.31	5.86
	35733.5	252.131	8.07537	1.26245		2.78	3.24	4.43	3.72
						2.73	2.65	3.28	2.83
						2.62	0.42	1.82	2.79
	Figure 2f						Figure 2g
	(-)	V4	T4	Q4	N4		(-)	V4	T4	Q4	N4
	74.3	109.311	124.937	164.358	218.228		7	24.3885	40.5714	49.5652	137.795
	97.1	84.2017	136.994	109.963	103.92		10	16.5625	46.063	95.4198	51.0059
	77	70.765	129.262	138.302	62.876		11	19.6323	23.1132	81.6794	70.0735
		86.4857	102.066	114.44	81.7802			13.9506	34.2342	77.7869	70.3738
			73.6438		91.7516				25.1282	47.3227	65.6
			109.583		40.3297				28.8462	68.75	76.1139
					102.082				50.655	73.9606	82.7943
					103.582					50.7921	75.1327
					128.613						119.482
					139.187						89.372
					107.175						94.5737
	Figure 2h						Figure 2i
	(-)	V4	T4	Q4	N4		(-)	V4	T4	Q4	N4
	8.82	6.37	25.68	84.37	39.06		957000	2270000	2740000	2060000	3780000
	2.88	5.9	9.26	76.8	116.49		133000	2300000	274000	1630000	5210000
	11.44	12.92	58.14	14.18	60.55		1890000	2710000	257000	202000	819000
	20.27	16.24	5.55	228.59	143.03		1310000	275000	1910000	867000	429000
	1.31	38.87	35.85	65.23	212.59		140000		570000	120000	238000
	1.35	5.07	19.11	119.81	145.99		18600		660000	3770000	2180000
			85.1936	212.583	53.9351				164000	1920000	288000
			43.1227	28	48.2527					238000	1090000
			10.7383	44.0678	95.8435					162000	870000
				54.7511						816000

## Sheet: Figure 3
	Figure 3b
	CD69				PD-1				ICOS
	Spleen	IFNg-	IFNg+		Spleen	IFNg-	IFNg+		Spleen	IFNg-	IFNg+
	56.9	159	486		44	110	259		88.5	226	1046
	66.8	173	447		53.2	127	198		57.9	232	1399
	66.1	147	369		38.3	85	180		49.8	193	1310
	Figure 3c
		IFNg	Ccl3	Ccl4	Prf1
	Spleen 1	9.61	13.08	10.5	14.75
	Spleen 2	8.4	10.16	10.09	13.83
	Spleen 3	6.6	10.63	9.81	13.66
	IFNg - 1	10.46	14.67	11.63	12.62
	IFNg - 2	10.34	15.16	12.12	13.02
	IFNg - 3	10.92	17.55	12.92	13.37
	IFNg + 1	13.88	19.46	15.17	16.37
	IFNg + 2	13.45	19.31	15.47	17.04
	IFNg + 3	14.02	19.51	15.55	16.89
	Figure 3d
	Down	Up
	-199	492	IFNg+ vs. Spleen
	-356	247	IFNg- vs. Spleen
	-695	563	IFNg+ vs. IFNg-

## Sheet: Figure 4
	Figure 4a
		Cxcr6	Ccr7	S1pr1		Figure 4c				Figure 4e				Figure 4g
	Spleen 1	9.67	11.45	10.7		Skin (+Ag)	Skin (-Ag)	spleen		Skin (+Ag)	Skin (-Ag)	spleen		WT	WT +GP33
	Spleen 2	10.15	10.21	10.06		70.6	40.9	4.27		1033	651	423		170	549
	Spleen 3	8.35	10.54	9.94		64.2	31.7	4.08		1139	638	351		154	570
	IFNg - 1	10.44	12.45	9.49		74.9	40.1	3.85		1245	648	345		176	385
	IFNg - 2	11.25	12.31	9.33		67	40.9	4.97		1100	569	375
	IFNg - 3	11.04	11.25	10.26		72.7	41.4	2.85		963	625	388
	IFNg + 1	12.04	11.21	6.72
	IFNg + 2	11.71	11.21	5.81
	IFNg + 3	12.01	11.84	5.25
	Figure 4h						Figure 4i
								GP33-41			No Peptide
	Ifng	6.09559	6.60343	5.58776			0 ng/ml	19.8945	34.2958	18.8794	18.2463	21.8927	24.8573
	Klf2	-5.7923	-4.78916	-6.79545			1 ng/ml	49.0883	41.887	47.0372	24.6432	23.2772	32.6319
	S1pr1	-4.5526	-3.86574	-5.23946			10 ng/ml	92.1321	75.0652	77.4614	56.6007	32.214	37.0684
	Ccr7	-0.565971	0.157013	-1.28896			100 ng/ml	88.266	86.9729	77.0688	59.6536	60.7247	50.6707
	Figure 4j						Figure 4k
		Unstimulated		GP33-41
	0 nM	10.8108	12.4901	3.67983	3.13831			Unstimulated		GP33-41		Naive
	1 nM	18.7157	20.0053	2.76824	4.65697		0 ng/ml	1.32213	1.20704	0.570776	0.288739	1.99785	4.02808
	10 nM	37.197	38.5561	2.82686	3.63455		100 ng/ml	1.98401	1.96683	2.63158	2.79959	31.1865	28.8625
	100 nM	29.5267	34.6736	4.46938	5.29115		1000 ng/ml	3.58097	2.99157	2.91303	5.11205	79.4253	75.275
	1000 nM	21.0497	16.367	4.93101	4.37266

## Sheet: Figure 5
	Figure 5a				Figure 5c				Figure 5e
		Prdm1	Hobit (zfp683)		Spleen	IFNg-	IFNg+		No Peptide	GP33	GP33+FK506
	Spleen 1	10.38	4.8		519	578	1615		1.13	78.3	3.19
	Spleen 2	9.99	5.05		493	539	1511		1.83	75.3	3.49
	Spleen 3	9.7	5.81		472	536	1537		0.54	62.6	2.22
	IFNg - 1	9.92	5.39
	IFNg - 2	9.59	5.29
	IFNg - 3	11.45	5.86
	IFNg + 1	13.36	5.31
	IFNg + 2	13.12	5.33
	IFNg + 3	14.03	4.86
	Figure 5g
			Effector						Naïve
		0	3.82	2.32	4.25	5.75	6.15		0.83	1.33	0.62	0.55
		0.1	28.6	10.4	33.9	26.9	34		1.74	3.19	0.75	5.54
		1	49.5	18.7	50.1	41.7	47.5		1.95	3.61	1.24	4.59
		10	57.5	30.9	59.9	50.1	54.9		2.32	3.16	2.02	5.73
		100	60.1	30.2	62.9	48.1	56.1		2.59	3.87	1.28	4.51
		1000	64.4	33.5	65.1	53.5	56.4		3.12	5.88	1.98	3.96
	Figure 5i		Effector						Naïve
		0	1.03	0.91	1.08	1.34	1.51		5.78	3.9	5.2	3
		0.1	34.2	18.4	35.9	34.1	49.5		87.8	86.3	84.8	95.2
		1	70.2	54.3	74	75.5	81.4		97.6	96.3	96.2	99.1
		10	85.5	80.1	87.5	88	92.8		98.4	97.2	98	99.2
		100	89.5	85.8	91	90.7	94.1		98.5	97.8	97.3	99.1
		1000	89.9	87.7	91	91.1	93.9		98.2	97.3	97.7	99.2
	Figure 5k
		N4					Q4					T4					V4
	0	2.88	3.18	1.77	0.85	10.1	2.22	2.95	3.47	2.3	2.88	2.22	2.95	3.47	2.3	2.88	2.22	2.95	3.47	2.3	2.88
	0.1	31.9	26.6	29.5	24.1	39.9	2.68	3.38	3.7	1.21	2.2	1.8	2.44	1.39	0.7	1.71	1.8	2.29	3.78	1.79	2.13
	1	58.9	52.3	51.6	42.7	60	16.9	14.4	22.8	18.2	29.4	6.83	8.68	6.55	2.44	5.56	3.08	3.74	2.65	2.01	1.99
	10	65.8	61.4	59.3	53.5	61.8	33.9	28.6	37.2	32.9	45.1	23.3	20.1	26.7	22	24.1	5.07	5.91	6.71	4.75	5.08
	100	68.7	61.7	62.8	59.9	64	55.6	42.9	47.7	50	59.2	41.2	34	40.3	35.9	41.1	14.7	10.9	9.43	8.25	7.7
	Figure 5m
		N4					Q4					T4					V4
	0	2.18	2.44	3.08	2.3	2.74	2.48	2.49	2.17	1.97	1.59	2.18	2.44	3.08	2.3	2.74	2.48	2.49	2.17	1.97	1.59
	0.1	37.8	24	42.1	41.8	42.6	10.4	6.76	12	9.35	8.04	3.31	2.49	3.01	2.85	2.57	2.74	2.27	1.99	2.07	2.3
	1	72	56.8	72.7	75.2	74.5	25.3	15.3	29.8	32.2	29.7	13.4	10.1	14.1	14.4	11.8	4.76	2.86	3.5	3.01	2.83
	10	83.6	73.6	87.1	86.6	84.6	50	35.1	57.4	57.6	53.9	23.4	15.8	29.7	28.4	24.8	9.6	7.03	11	9.69	7.67
	100	86	77.1	89.1	89.6	87.8	60.2	47.2	66.1	66.9	62.6	32.8	22.5	39.2	42.8	34.1	15.2	9.81	15.6	15.2	12.3
	Figure 5n
	No Peptide Media	No Peptide/S1P	N4	Q4	T4	V4
	7.52278	52.0111	10.2124	20.2241	35.6974	53.8899
	8.32389	64.2778	8.9088	28.8575	47.3711	62.7612
	6.08027	53.4559	11.0775	30.4619	50.618	65.1743
	Figure 5p							Figure 5q
	No Peptide	V4	T4	Q4	N4			No Peptide Media	No Peptid CXCL16	N4	Q4	T4	V4
	591	880	1297	1439	1365			12.8345	39	76.3036	86.9195	84.2804	72.7089
	563	892	1030	1030	1088			13.7081	50.4664	64.2775	83.1282	84.1743	67.002
	477	757	1155	1273	1228			10.5165	39.39	78.3229	82.2792	76.8444	66.6598

## Sheet: Figure 6
	Figure 6c	+/+	fl/fl		Figure 6e	+/+	fl/fl			Figure 6f	Blood	Spleen	Skin (-Ag)	Skin (+Ag)	Lymph Node		Figure 6h	+/+ -Ag	fl/fl -Ag	+/+ +Ag	fl/fl +Ag
		11.9	83.1			103	311				0.337	0.217	0.74	1.44	0.02			24.6	15.1	59.8	25.2
		15.3	81.5			98.6	279				0.769	0.534	0.794	1.05	0.056			11	7.1	37.9	13.8
		11.9	83.3			89.3	269				0.581	0.5	0.537	1.33	0.034			19.5	12.3	58.2	23.8
		11.4	82			97.9	332				0.819	0.819	0.884	2.08	0.054			12.1	9.9	40.7	18.1
		12.2	80.8			114	306				0.781	0.704	0.649	1.04	0.056			11.2	7.85	42.8	14.5
	Figure 6j	+/+ -Ag	fl/fl -Ag	+/+ +Ag	fl/fl +Ag		Figure 6l	+/+ -Ag	fl/fl -Ag	+/+ +Ag	fl/fl +Ag		Figure 6m	Spleen	Skin (-Ag)	Skin (+Ag)
		62.9	49.5	54.9	53.5			559	390	4474	1459			0.6	1.5	2.5
		57.7	56.5	58.7	58.7			399	367	11962	4991			1.2	1.48	2.9
		60.6	62.8	63	68.3			665	837	7697	2532			0.84	1.1	3.3
		71.1	63.8	65.9	59.3			247	212	4901	1026			0.28	0.4	3.2
		61.3	57.7	64	61.6			258	287	5101	1979			0.52	0.77	2.66
														0.64	1.12	3.25
														0.53	0.8	4.15
														0.96	1.24	2.3
	Figure 6o	+/+ -Ag	fl/fl -Ag	+/+ +Ag	fl/fl +Ag		Figure 6p	+/+ -Ag	fl/fl -Ag
		25	9	1025	204			73400	122900
		61	38	525	73			162800	141700
		64	39	1128	205			148800	181800
		4	10	1733	465			24000	90100
		62	53	765	142			100600	198800
		26	5	697	125			77200	127800
		16	12	996	173			49500	95600
		34	10	652	158			155300	165000

## Sheet: Figure 7
	Figure 7b
		Prdmfl/fl							Prdm+/+
	D7	30.6	30.8	24.2					37.7	33.2	33
	D10	28.5	22.4	22.3	17.7	32.3	22.9	46.4	49.5	44.5	46.9	43.1	45	39.9	77.9
	D15	32.2	39	38.8	37.4				72	71.7	71.6	66.9
	Figure 7d
		Prdmfl/fl Skin							Prdm+/+ Skin
	D7	61.1	47.6	48.8	225	187			248	164	207	501	382
	D10	243	273	254	182	233	208	300	561	645	695	496	524	453	816
	D15	328	359	418	240				837	827	901	497
	Figure 7e					Figure 7g
	Prdm+/+ Media	Prdm+/+ CXCL16	Prdmfl/fl Media	Prdmfl/fl CXCL16		Prdm+/+ Media	Prdm+/+ GP33	Prdmfl/fl Media	Prdmfl/fl GP33
	4.41942	26.4129	1.72817	5.82401		170	549	108	251
	6.92841	29.063	3.24848	8.71679		154	570	124	287
	4.03023	16.8587	3.10195	5.30973		176	385	133	176
	6.22962	24.7631	2.69861	8.06189
	Figure 7h
	Prdm1+/+ Media	Prdm1+/+ CXCL16	Prdm1fl/fl Media	Prdm1fl/fl CXCL16	Prdm1+/+ GP33 Media	Prdm1+/+ GP33 CXCL16	Prdm1fl/fl GP33 Media	Prdm1fl/fl GP33 CXCL16
	7.4	32.6	3.6	8.9	16	72.6	5.7	20.1
	7.4	53.8	3.7	14	16.6	68.3	6.4	22.9
	5	44	2.6	16.4	11.5	57.4	5	23.1
	Figure 7i
	Prdm1+/+ Media	Prdm1+/+ S1P	Prdm1fl/fl Media	Prdm1fl/fl S1P	Prdm1+/+ GP33 Media	Prdm1+/+ GP33 S1P	Prdm1fl/fl GP33 Media	Prdm1fl/fl GP33 S1P
	9.90854	56.0554	11.168	39.0371	0.737207	7.12695	0.185939	23.4936
	10.1551	46.2314	13.0997	58.4518	7.23104	14.2767	5.26876	50.4774
	9.3617	13.9568	9.91988	41.2239	16	5.93081	5.7	18.5829
	7.4	34.8	3.6	36	16.6	27.1	6.4	31.9
	7.4	47.6	3.7	44.5	11.5	19.1	5	28.1
	5	47.3	2.6	47.4		22		30

## Sheet: Figure S1
	Figure S1b
		YFP			IFNg
	500	100	100	100	100	100	100
	100	99.2701	94.7291	105.636	95.3396	101.194	104.162
	20	100.876	101.171	108.382	94.5406	99.4695	104.837
	4	100.584	94.2899	105.636	95.0732	107.427	105.962
	0.8	96.2044	100.586	112.283	85.2197	104.111	102.362
	0.16	80.146	89.019	95.8093	68.8415	94.9602	97.8628
	0.032	44.2336	41.5813	45.0867	38.8815	55.5703	63.892
	0.0064	1.81022	3.46998	2.34104	2.3036	7.13528	7.67154
	Figure S1c					Figure S1e
	0	6	24	48		YFP+	YFP-	SPL
	100	68.7624	29.0536	17.6042		321	145	110														94.4
	100	63.1004	51.3082	31.147		353	140	136														86.5
	100	75.72	75.4469	32.4727		253	111	92.7														92.8
						296	127	104														93.7
																						84.1

## Sheet: Figure S2
	Figure S2c
	D7 (+Ag)	D7 (-Ag)	D15 (+Ag)	D15 (-Ag)
	5930	5647	3051	3710
	5105	5797	3060	3440
	6033	6018	2940	3776
	6286	6362	2748	2869
	5783	6559	1829	4729
	Figure S2e
	Spleen (-)	Skin (-Ag) (-)	Skin (+Ag) (-)	Spleen (GP33)	Skin (-Ag) (GP33)	Skin (+Ag) (GP33)
	0.16	4.14	79.4	92.3	94	94.4
	0	3.63	71.6	93.3	93.1	86.5
	1.24	400	66.8	97.6	93.8	92.8

## Sheet: Figure S3
	Figure S3a	N4	Q4	T4	V4		Figure S3c	N4	Q4	T4	V4		Figure S3d	N4	Q4	T4	V4
		17000	22000	5000	13000			27.8	29.5	13.4	11			82.1	45.6	21.6	30.5
		110000	27000	24000	40000			23.8	25.3	15	10.3			79.4	52.5	26.2	30.6
		14000	12000	14000	10000			42.9	25.6	11.2	12.2			85.8	53.1	13.5	32.8
		6000	39000	18000	90000				21.2						46.6
		25000	35000	28000	42000
		29000	20000	8000	37000
	Figure S3e	N4	Q4	T4	V4		Figure S3f	N4	Q4	T4	V4
		60.4	54	51.5	10.3			3.18	0.36	0.1	0.028
		78.8	53.5	53.8	10.9			8.34	0.35	0.06	0.016
		75.2	51.3	59.8	11.1			8.47	0.3	0.006	0.052

[truncated: 4 more sheets: Figure S5, Figure S6, Figure S7, Figure S8]
